# Supplementary material for: Bioinformatic Surveillance Leads to Discovery of Two Novel Putative Bunyaviruses Associated with Black Soldier Fly
Source: Viruses. 2023 Jul 29;15(8):1654. doi: 10.3390/v15081654 (PMC10460066; doi:10.3390/v15081654)
Supplement: Supplementary file 1 [file viruses-15-01654-s001.zip]

Archive with 1 entries (1 files):
- viruses-2499178-supplementary.pdf
